# Supplementary material for: Urinary Malondialdehyde (MDA) Concentrations in the General Population—A Systematic Literature Review and Meta-Analysis
Source: Toxics. 2022 Mar 29;10(4):160. doi: 10.3390/toxics10040160 (PMC9024833; doi:10.3390/toxics10040160)
Supplement: Supplementary file 1 [file toxics-10-00160-s001.zip]

Archive with 1 entries (1 files):
- toxics-1624285 supp.pdf
